# Supplementary material for: FOXS1 Promotes Tumor Progression by Upregulating CXCL8 in Colorectal Cancer
Source: Front Oncol. 2022 Jul 8;12:894043. doi: 10.3389/fonc.2022.894043 (PMC9309265; doi:10.3389/fonc.2022.894043)
Supplement: Supplementary file 6 [file Table_1.xlsx]

## Sheet: Supplementary Table S1
Primer name	5'to3'
Foxs1-F	GACAACCACACAGAAAGCCA
Foxs1-R	GCCACAGAGTAAATCCCAAGAG
VEGFA-F	CTGCCGTCCGATTGAGACC
VEGFA-R	CCCCTCCTTGTACCACTGTC
GAPDH-F	GGAGCGAGATCCCTCCAAAAT
GAPDH-R	GGCTGTTGTCATACTTCTCATGG
CXCL8-F	GACATACTCCAAACCTTTCCA
CXCL8-R	AACTTCTCCACAACCCTCTG
siRNAs
CXCL8 siRNA1	CCGAACUUUAAUUUCAGGAAU
CXCL8 siRNA2	CAAGGAGUGCUAAAGAACUUA

## Sheet: Supplementary Table S2
ANGIOGENESIS
> Genes annotated by the GO term GO:0001525. Blood vessel formation when new vessels emerge from the proliferation of pre-existing blood vessels.
ACVRL1
AGGF1
AMOT
ANG
ANGPTL3
ANGPTL4
ATP5IF1
BTG1
C1GALT1
CANX
CDH13
CHRNA7
COL4A2
COL4A3
CXCL8
EGF
EMCN
EPGN
ERAP1
FOXO4
HTATIP2
IL17F
IL18
MYH9
NCL
NF1
NOTCH4
NPPB
NPR1
PF4
PLG
PML
PROK2
RHOB
RNH1
ROBO4
RUNX1
SCG2
SERPINF1
SHH
SPHK1
SPINK5
STAB1
TGFB2
THY1
TNFSF12
TNNI3
VEGFA

## Sheet: Supplementary Table S3
id	logFC	AveExpr	t	P.Value	adj.P.Val	B	Gene.Symbol
227475_at	5.5462	8.67526	13.2672	5.31e-15	2.3e-11	24.0598	FOXQ1
213880_at	4.51052	7.12258	9.2566	8.11e-11	1.2e-08	14.6951	LGR5
222549_at	4.45526	8.38862	18.7248	1.74e-19	3.77e-15	33.7629	CLDN1
218963_s_at	4.27714	6.56607	8.83862	2.49e-10	2.77e-08	13.5931	KRT23
205983_at	4.13905	8.14898	10.0326	1.07e-11	2.73e-09	16.6774	DPEP1
212942_s_at	4.03966	7.93883	11.7249	1.7e-13	1.48e-10	20.7131	CEMIP
238021_s_at	3.91891	6.60354	10.5033	3.26e-12	1.2e-09	17.8395	CRNDE
229215_at	3.89778	8.00997	14.1287	8.6e-16	4.66e-12	25.8013	ASCL2
214146_s_at	3.51437	6.02215	4.31962	0.000128378	0.000789107	0.688799	PPBP
225806_at	3.44882	6.7366	12.845	1.33e-14	2.65e-11	23.1737	AJUBA
222696_at	3.35735	9.62314	12.8404	1.35e-14	2.65e-11	23.164	AXIN2
202286_s_at	3.2893	7.23341	6.26498	3.91e-07	6.86e-06	6.35259	TACSTD2
228754_at	3.24833	8.26724	13.0616	8.3e-15	2.57e-11	23.6311	SLC6A6
231341_at	3.24302	5.94443	5.60546	2.8e-06	3.41e-05	4.41698	SLC35D3
225681_at	3.15449	7.57512	6.16046	5.33e-07	8.8e-06	6.04657	CTHRC1
204475_at	3.1359	7.60447	5.82142	1.47e-06	1.98e-05	5.05157	MMP1
202859_x_at	3.11348	9.23422	5.49557	3.9e-06	4.48e-05	4.0942	CXCL8
209309_at	2.99297	6.14904	8.15081	1.66e-09	9.83e-08	11.7297	AZGP1
203797_at	2.97257	8.11713	11.576	2.42e-13	1.87e-10	20.3736	VSNL1
239579_at	2.95075	5.21064	8.92086	1.99e-10	2.33e-08	13.8118	EPHX4
202431_s_at	2.92569	9.62572	12.1427	6.47e-14	7.38e-11	21.6497	MYC
210445_at	2.89351	6.59398	14.9457	1.65e-16	1.78e-12	27.3737	FABP6
201506_at	2.86858	10.5094	7.28865	1.93e-08	6.46e-07	9.31314	TGFBI
212686_at	2.80123	7.35432	12.5868	2.37e-14	3.95e-11	22.6207	PPM1H
230875_s_at	2.78198	7.88388	10.4577	3.66e-12	1.26e-09	17.7283	ATP11A
205828_at	2.7748	7.45093	5.40087	5.18e-06	5.58e-05	3.81624	MMP3
203256_at	2.76178	7.83192	10.1574	7.8e-12	2.17e-09	16.9885	CDH3
223509_at	2.74571	6.91579	5.00776	1.68e-05	0.000146643	2.66657	CLDN2
209875_s_at	2.6913	6.91944	4.68455	4.39e-05	0.000326637	1.73016	SPP1
238755_at	2.6874	5.61593	7.80201	4.43e-09	2.07e-07	10.7621	RASSF10
205295_at	2.68463	6.67273	4.95957	1.94e-05	0.000164789	2.52633	CKMT2
204702_s_at	2.64246	7.41663	10.4706	3.54e-12	1.24e-09	17.7598	NFE2L3
203961_at	2.58515	9.46037	9.81906	1.86e-11	4.02e-09	16.1403	NEBL
206354_at	2.54574	5.27789	4.77928	3.31e-05	0.00025808	2.00348	SLCO1B3
227702_at	2.49466	5.71433	5.57752	3.05e-06	3.64e-05	4.33488	CYP4X1
218252_at	2.49185	8.04931	9.58879	3.38e-11	6.25e-09	15.5539	CKAP2
205815_at	2.48884	5.72683	4.63748	5.04e-05	0.000364108	1.59475	REG3A
218507_at	2.48572	8.24276	12.949	1.06e-14	2.65e-11	23.3941	HILPDA
210511_s_at	2.47626	6.13043	6.30812	3.44e-07	6.15e-06	6.47875	INHBA
218145_at	2.43939	7.82912	10.6317	2.37e-12	9.69e-10	18.151	TRIB3
204320_at	2.40617	5.43026	4.83348	2.82e-05	0.000226195	2.16033	COL11A1
201417_at	2.40419	10.2845	11.7727	1.52e-13	1.45e-10	20.8213	SOX4
204259_at	2.38296	6.88648	6.71975	1.02e-07	2.35e-06	7.67741	MMP7
205499_at	2.37383	6.89217	6.92622	5.54e-08	1.48e-06	8.27428	SRPX2
225295_at	2.36115	8.10491	9.15921	1.05e-10	1.47e-08	14.4404	SLC39A10
226360_at	2.35825	8.15027	8.40992	8.06e-10	5.96e-08	12.4388	ZNRF3
218704_at	2.35232	9.85192	9.67751	2.68e-11	5.23e-09	15.7807	RNF43
207850_at	2.3449	8.19629	5.09859	1.28e-05	0.000116898	2.93142	CXCL3
209792_s_at	2.30092	6.9031	5.99262	8.8e-07	1.31e-05	5.55435	KLK10
222890_at	2.29415	5.82522	8.82887	2.56e-10	2.81e-08	13.5671	CCDC113
224428_s_at	2.28358	10.0251	5.91426	1.11e-06	1.58e-05	5.32427	CDCA7
238898_at	2.26927	5.74874	8.47398	6.75e-10	5.28e-08	12.6128	LOC101060264
200832_s_at	2.26356	9.49064	7.10441	3.29e-08	9.87e-07	8.78653	SCD
201195_s_at	2.26334	7.82387	9.43349	5.08e-11	8.27e-09	15.1543	SLC7A5
204285_s_at	2.24538	7.95299	8.16459	1.59e-09	9.65e-08	11.7676	PMAIP1
225439_at	2.24491	8.84087	9.88366	1.57e-11	3.62e-09	16.3035	NUDCD1
204724_s_at	2.23665	6.49577	5.75166	1.81e-06	2.36e-05	4.84659	COL9A3
204849_at	2.23482	7.15671	7.5863	8.19e-09	3.36e-07	10.1568	TCFL5
234985_at	2.23291	6.43661	8.85284	2.4e-10	2.69e-08	13.631	LDLRAD3
219494_at	2.22411	6.2449	9.5541	3.7e-11	6.67e-09	15.4649	RAD54B
203650_at	2.22044	7.85872	9.69104	2.59e-11	5.09e-09	15.8152	PROCR
223062_s_at	2.20511	8.59999	5.27943	7.45e-06	7.47e-05	3.46026	PSAT1
238599_at	2.20285	5.68498	11.618	2.19e-13	1.76e-10	20.4695	IRAK1BP1
228915_at	2.19267	7.6276	4.38222	0.000106906	0.000677113	0.865934	DACH1
203052_at	2.19179	7.62828	9.73782	2.29e-11	4.59e-09	15.9342	C2
225802_at	2.17413	8.2338	9.57899	3.47e-11	6.36e-09	15.5288	TOP1MT
206067_s_at	2.16448	5.28153	5.64205	2.51e-06	3.1e-05	4.52449	WT1
231887_s_at	2.16206	7.03978	8.90908	2.06e-10	2.38e-08	13.7805	PALD1
205479_s_at	2.15473	7.75251	8.10387	1.89e-09	1.07e-07	11.6003	PLAU
211518_s_at	2.1474	7.91736	6.16914	5.2e-07	8.6e-06	6.07199	BMP4
222608_s_at	2.13869	8.44236	5.02596	1.59e-05	0.000140252	2.7196	ANLN
204470_at	2.13561	7.9094	4.68279	4.41e-05	0.000327991	1.72511	CXCL1
213793_s_at	2.08961	6.38923	10.9654	1.04e-12	5.39e-10	18.9502	HOMER1
225016_at	2.08169	7.21827	4.56135	6.32e-05	0.000438729	1.37636	APCDD1
227450_at	2.07382	6.61922	6.41143	2.53e-07	4.85e-06	6.78054	ERP27
204127_at	2.0731	8.50343	6.95673	5.07e-08	1.39e-06	8.36218	RFC3
201292_at	2.06934	9.09944	5.47849	4.1e-06	4.65e-05	4.04405	TOP2A
228977_at	2.05874	8.15698	6.08203	6.74e-07	1.06e-05	5.81666	LOC729680
218872_at	2.05421	6.69808	6.61606	1.38e-07	3.01e-06	7.37649	TESC
1568604_a_at	2.0512	5.73603	5.65685	2.4e-06	2.99e-05	4.56797	CADPS
204580_at	2.04147	8.82888	4.29381	0.000138419	0.000842014	0.61597	MMP12
205932_s_at	2.01892	6.24537	6.79915	8.05e-08	1.97e-06	7.90734	MSX1
219911_s_at	2.0157	8.03777	6.87457	6.45e-08	1.66e-06	8.12528	SLCO4A1
203560_at	2.01376	10.7105	5.76289	1.75e-06	2.3e-05	4.87959	GGH
203213_at	2.01319	9.40509	4.99265	1.76e-05	0.000151993	2.62259	CDK1
223381_at	2.00869	6.96192	6.01346	8.27e-07	1.25e-05	5.61549	NUF2
205184_at	1.98844	6.87657	6.60737	1.42e-07	3.06e-06	7.35124	GNG4
205513_at	1.98527	5.7327	4.72012	3.95e-05	0.000298467	1.83268	TCN1
219454_at	1.97299	5.25125	5.82476	1.45e-06	1.97e-05	5.06136	EGFL6
223413_s_at	1.9591	7.90615	8.16731	1.58e-09	9.63e-08	11.7751	LYAR
226670_s_at	1.95883	7.46372	7.03382	4.05e-08	1.16e-06	8.58395	PABPC1L
235153_at	1.94756	6.29624	7.64394	6.95e-09	2.96e-07	10.319	RNF183
219718_at	1.94474	8.07965	5.77264	1.7e-06	2.25e-05	4.90824	FGGY
210052_s_at	1.93579	8.69527	5.58931	2.94e-06	3.54e-05	4.36953	TPX2
214022_s_at	1.93309	10.9613	9.08849	1.27e-10	1.7e-08	14.2547	IFITM1
228280_at	1.92948	8.9361	9.92998	1.39e-11	3.32e-09	16.4201	ZC3HAV1L
201112_s_at	1.92824	10.8494	8.00589	2.49e-09	1.33e-07	11.3294	CSE1L
226438_at	1.91214	7.36172	7.35582	1.59e-08	5.54e-07	9.50432	SNTB1
204733_at	1.90466	5.79926	4.74704	3.65e-05	0.00027917	1.91036	KLK6
221514_at	1.90054	8.7953	7.85725	3.79e-09	1.84e-07	10.9163	UTP14A
231849_at	1.89745	6.31463	7.56202	8.78e-09	3.52e-07	10.0883	KRT80
204146_at	1.89589	8.70204	5.44199	4.58e-06	5.06e-05	3.93693	RAD51AP1
213320_at	1.89565	7.93525	7.74878	5.15e-09	2.33e-07	10.6132	PRMT3
202954_at	1.89147	9.54637	6.6903	1.11e-07	2.53e-06	7.59203	UBE2C
232203_at	1.89091	7.19621	5.02379	1.6e-05	0.000140987	2.71327	NKD1
205361_s_at	1.88956	9.68757	8.12088	1.8e-09	1.05e-07	11.6472	PFDN4
218755_at	1.88215	7.66234	7.03686	4.01e-08	1.16e-06	8.59267	KIF20A
223254_s_at	1.87791	8.05151	10.4267	3.95e-12	1.32e-09	17.6525	G2E3
202075_s_at	1.87386	7.55429	5.27241	7.61e-06	7.59e-05	3.4397	PLTP
203744_at	1.87368	9.62347	8.31384	1.05e-09	7.12e-08	12.1768	HMGB3
218984_at	1.85915	8.85651	8.28136	1.15e-09	7.63e-08	12.088	PUS7
204822_at	1.85232	7.52817	5.06923	1.4e-05	0.000125918	2.84572	TTK
204033_at	1.85048	8.29468	5.24728	8.2e-06	8.06e-05	3.3661	TRIP13
232136_s_at	1.83939	5.65756	7.31681	1.78e-08	6.06e-07	9.39335	CTTNBP2
209434_s_at	1.8361	7.44655	9.00658	1.58e-10	2e-08	14.0387	PPAT
203362_s_at	1.83604	9.22377	4.81586	2.97e-05	0.000236346	2.10931	MAD2L1
217988_at	1.83248	8.68533	10.7392	1.82e-12	7.88e-10	18.4101	CCNB1IP1
203284_s_at	1.83028	7.67925	8.37382	8.91e-10	6.43e-08	12.3405	HS2ST1
221558_s_at	1.82207	6.52303	4.8829	2.43e-05	0.000199025	2.30361	LEF1
218352_at	1.81972	6.63151	6.90794	5.85e-08	1.55e-06	8.22157	RCBTB1
226227_x_at	1.81865	10.9384	9.95538	1.31e-11	3.14e-09	16.484	ZFAS1
228033_at	1.8172	6.84734	5.14221	1.12e-05	0.000104684	3.0588	E2F7
204866_at	1.81138	8.07235	8.17808	1.54e-09	9.48e-08	11.8047	JADE3
235845_at	1.80962	7.97865	7.0382	4e-08	1.16e-06	8.59652	SP5
202936_s_at	1.79721	8.60664	5.90714	1.14e-06	1.61e-05	5.30336	SOX9
205395_s_at	1.79528	7.56904	12.6411	2.1e-14	3.79e-11	22.7377	MRE11A
204170_s_at	1.79465	10.8884	5.44641	4.52e-06	5e-05	3.9499	CKS2
202016_at	1.78998	9.85527	8.44812	7.25e-10	5.47e-08	12.5426	MEST
227801_at	1.7826	5.7878	8.11474	1.83e-09	1.06e-07	11.6303	TRIM59
225006_x_at	1.7772	9.68374	8.89101	2.16e-10	2.49e-08	13.7325	NELFCD
225060_at	1.77536	9.98876	8.88372	2.2e-10	2.51e-08	13.7131	LRP11
201341_at	1.76712	9.63585	9.43997	4.99e-11	8.19e-09	15.171	ENC1
203367_at	1.76622	7.00521	7.44884	1.22e-08	4.48e-07	9.7683	DUSP14
219303_at	1.76304	8.1904	8.29197	1.12e-09	7.5e-08	12.117	RNF219
218595_s_at	1.76016	9.09362	9.21141	9.15e-11	1.32e-08	14.5771	HEATR1
222714_s_at	1.75884	8.03478	8.07362	2.06e-09	1.14e-07	11.5168	LACTB2
219363_s_at	1.75563	8.85292	11.4339	3.38e-13	2.36e-10	20.0468	MTERF3
244353_s_at	1.75494	5.99927	7.03941	3.98e-08	1.16e-06	8.6	SLC2A12
227609_at	1.75224	8.49244	6.67866	1.15e-07	2.6e-06	7.55826	EPSTI1
203764_at	1.74803	7.69033	4.58209	5.94e-05	0.000415884	1.43579	DLGAP5
212850_s_at	1.74066	8.5428	4.97776	1.84e-05	0.000157745	2.57925	LRP4
1553252_a_at	1.73555	6.64168	12.2798	4.73e-14	6.41e-11	21.9522	BRWD3
1555888_at	1.73539	5.92411	8.8066	2.72e-10	2.88e-08	13.5077	KB-431C1.4
202357_s_at	1.73307	7.84596	6.02438	8e-07	1.21e-05	5.64754	CFB
204700_x_at	1.73137	7.5498	11.2156	5.7e-13	3.21e-10	19.5395	DIEXF
202382_s_at	1.72937	8.98761	9.13205	1.13e-10	1.55e-08	14.3692	GNPDA1
204533_at	1.72556	7.09708	4.50819	7.39e-05	0.000497755	1.22437	CXCL10
222830_at	1.7225	5.64645	5.60455	2.81e-06	3.41e-05	4.41432	GRHL1
223156_at	1.7177	9.20095	8.41216	8.01e-10	5.94e-08	12.4449	MRPS23
232105_at	1.71766	5.33619	6.35616	2.98e-07	5.49e-06	6.61915	BLACAT1
213701_at	1.71604	8.30199	8.55952	5.34e-10	4.46e-08	12.8443	C12orf29
220755_s_at	1.71586	10.1767	8.27935	1.16e-09	7.65e-08	12.0825	C6orf48
209891_at	1.70962	6.01816	5.65873	2.39e-06	2.98e-05	4.5735	SPC25
218793_s_at	1.70505	8.43632	7.00319	4.43e-08	1.25e-06	8.49588	SCML1
218875_s_at	1.70495	6.93527	6.49131	2e-07	4.03e-06	7.01346	FBXO5
225887_at	1.70446	8.17176	7.10536	3.29e-08	9.85e-07	8.78927	PROSER1
206696_at	1.70031	5.65711	5.0486	1.49e-05	0.000132539	2.78558	GPR143
222500_at	1.70012	7.71879	8.32709	1.01e-09	6.95e-08	12.213	PPIL1
209642_at	1.69347	6.71649	4.36101	0.000113754	0.000712773	0.805825	BUB1
208079_s_at	1.68944	9.82964	5.39132	5.33e-06	5.73e-05	3.78823	AURKA
206261_at	1.6889	6.88625	7.77742	4.75e-09	2.18e-07	10.6934	ZNF239
218513_at	1.68847	5.13852	8.70683	3.57e-10	3.45e-08	13.2408	TMA16
203895_at	1.68782	8.99917	4.63819	5.03e-05	0.000363652	1.5968	PLCB4
212160_at	1.68572	9.49966	10.0618	9.95e-12	2.63e-09	16.7504	XPOT
212406_s_at	1.68531	8.46408	6.63843	1.29e-07	2.85e-06	7.44147	PCMTD2
225676_s_at	1.67693	9.55726	7.57722	8.41e-09	3.4e-07	10.1312	DCAF13
223606_x_at	1.6747	6.79585	6.40719	2.56e-07	4.88e-06	6.76815	GPALPP1
226479_at	1.67457	6.92315	5.52782	3.54e-06	4.12e-05	4.18893	KBTBD6
212018_s_at	1.67098	8.77621	8.59521	4.84e-10	4.21e-08	12.9406	RSL1D1
222449_at	1.66947	10.1491	4.81529	2.98e-05	0.000236398	2.10767	PMEPA1
218641_at	1.66868	7.84057	5.25377	8.04e-06	7.94e-05	3.38511	C11orf95
227247_at	1.66576	7.50391	10.3658	4.61e-12	1.45e-09	17.5032	PLEKHA8
205053_at	1.66565	7.76583	7.90697	3.29e-09	1.65e-07	11.0548	PRIM1
204905_s_at	1.66031	8.81512	5.77933	1.67e-06	2.21e-05	4.9279	EEF1E1
218645_at	1.65756	8.52861	10.8226	1.48e-12	6.97e-10	18.6101	ZNF277
219938_s_at	1.65667	5.99196	7.60008	7.88e-09	3.26e-07	10.1956	PSTPIP2
218412_s_at	1.65578	8.59461	8.11015	1.86e-09	1.06e-07	11.6176	GTF2IRD1
203786_s_at	1.6525	9.31012	5.46492	4.27e-06	4.8e-05	4.00423	TPD52L1
219000_s_at	1.65047	7.58907	6.7309	9.83e-08	2.29e-06	7.70973	DSCC1
205394_at	1.64551	7.06677	4.74547	3.66e-05	0.000280273	1.90583	CHEK1
213427_at	1.64422	8.47034	6.71738	1.02e-07	2.37e-06	7.67057	RPP40
228011_at	1.64367	6.96319	5.70096	2.11e-06	2.68e-05	4.69759	FAM92A1
209627_s_at	1.6371	7.40245	7.77688	4.76e-09	2.18e-07	10.6919	OSBPL3
223018_at	1.63332	8.94071	8.84235	2.47e-10	2.75e-08	13.6031	NOB1
223151_at	1.63278	9.38112	7.30163	1.86e-08	6.27e-07	9.35013	DCUN1D5
228008_at	1.62752	6.55009	6.72778	9.92e-08	2.31e-06	7.7007	ARID3A
201013_s_at	1.62685	10.5749	7.08219	3.51e-08	1.04e-06	8.72281	PAICS
228303_at	1.62653	7.46644	8.48632	6.53e-10	5.14e-08	12.6462	GALNT6
223306_at	1.62583	11.0829	7.48984	1.08e-08	4.15e-07	9.88438	EBPL
219555_s_at	1.62141	8.07519	6.44692	2.28e-07	4.48e-06	6.88407	CENPN
229667_s_at	1.62135	5.88314	4.94902	2e-05	0.000169392	2.49564	HOXB8
219787_s_at	1.62125	9.40521	5.07388	1.38e-05	0.000124473	2.85929	ECT2
202246_s_at	1.6186	9.53668	8.24428	1.28e-09	8.23e-08	11.9864	CDK4
225421_at	1.61082	9.3707	6.73967	9.58e-08	2.26e-06	7.73516	PM20D2
200900_s_at	1.61022	8.70706	8.23795	1.3e-09	8.3e-08	11.9691	M6PR
224714_at	1.60263	9.3203	9.79054	2e-11	4.19e-09	16.0681	NIFK
224523_s_at	1.60075	8.05813	7.59926	7.89e-09	3.26e-07	10.1933	CMSS1
209714_s_at	1.60061	7.89953	4.8565	2.63e-05	0.000213522	2.22703	CDKN3
214061_at	1.59856	6.81354	7.57985	8.35e-09	3.39e-07	10.1386	TBC1D31
221922_at	1.59786	9.91746	7.39955	1.4e-08	5.05e-07	9.62852	GPSM2
238662_at	1.59646	6.8869	8.33551	9.91e-10	6.9e-08	12.236	DPH6
213959_s_at	1.58837	4.8392	7.79647	4.5e-09	2.09e-07	10.7467	RPGRIP1L
205761_s_at	1.58664	6.66595	9.86559	1.65e-11	3.71e-09	16.2579	DUS4L
227520_at	1.58454	9.14568	10.2528	6.12e-12	1.84e-09	17.2249	TXLNG
206918_s_at	1.58154	9.54806	7.23121	2.28e-08	7.26e-07	9.14933	CPNE1
225313_at	1.57364	7.64819	5.50852	3.75e-06	4.33e-05	4.13224	FAM217B
219544_at	1.57125	7.70144	6.66391	1.2e-07	2.69e-06	7.51546	BORA
208249_s_at	1.5698	8.14014	10.6788	2.11e-12	8.79e-10	18.2648	TGDS
208788_at	1.56795	9.42852	5.75559	1.79e-06	2.34e-05	4.85814	ELOVL5
203987_at	1.56621	7.49844	6.67088	1.17e-07	2.64e-06	7.53569	FZD6
225578_at	1.56618	8.54179	5.98417	9.03e-07	1.34e-05	5.52955	MZT1
222451_s_at	1.56596	8.92079	8.78187	2.91e-10	3.01e-08	13.4417	ZDHHC9
213239_at	1.56577	6.00026	6.94135	5.3e-08	1.43e-06	8.31787	PIBF1
222685_at	1.56219	8.1499	6.77496	8.64e-08	2.08e-06	7.83735	HAUS6
221586_s_at	1.56157	7.44331	6.34301	3.1e-07	5.65e-06	6.58075	E2F5
227153_at	1.56112	8.22789	8.73576	3.3e-10	3.29e-08	13.3183	IMMP2L
233955_x_at	1.5599	10.1469	9.80219	1.94e-11	4.16e-09	16.0976	CXXC5
228401_at	1.5572	7.66499	6.17494	5.11e-07	8.48e-06	6.08898	ATAD2
227928_at	1.55608	5.78718	4.94016	2.05e-05	0.000173037	2.4699	PARPBP
207828_s_at	1.55493	8.28087	5.60471	2.81e-06	3.41e-05	4.41477	CENPF
219158_s_at	1.55345	8.22184	7.81074	4.32e-09	2.03e-07	10.7865	NAA15
208694_at	1.54975	7.62898	4.95902	1.94e-05	0.000164996	2.52473	PRKDC
206483_at	1.54823	6.56782	6.85593	6.81e-08	1.73e-06	8.07147	LRRC6
226165_at	1.54805	9.98786	9.61809	3.13e-11	5.94e-09	15.6289	C8orf59
200903_s_at	1.54645	10.4386	6.57725	1.55e-07	3.28e-06	7.26366	AHCY
1553989_a_at	1.545	5.80972	6.1248	5.93e-07	9.58e-06	5.94206	ATP6V1C2
221258_s_at	1.53884	5.42008	6.89284	6.11e-08	1.59e-06	8.178	KIF18A
203124_s_at	1.53485	8.75836	7.60373	7.79e-09	3.25e-07	10.2059	SLC11A2
227819_at	1.53264	7.12941	5.8557	1.33e-06	1.82e-05	5.15229	LGR6
223403_s_at	1.52833	8.09657	6.4294	2.4e-07	4.67e-06	6.83297	POLR1B
210028_s_at	1.52796	7.46657	9.22818	8.75e-11	1.27e-08	14.6209	ORC3
224690_at	1.52767	9.52793	5.56623	3.15e-06	3.74e-05	4.30174	FAM210B
218187_s_at	1.52503	8.10521	5.5702	3.12e-06	3.7e-05	4.31339	C8orf33
223231_at	1.52109	8.57031	8.92653	1.96e-10	2.31e-08	13.8268	TATDN1
201563_at	1.51801	9.52616	6.33296	3.19e-07	5.8e-06	6.55137	SORD
227105_at	1.51623	8.62337	7.71398	5.69e-09	2.52e-07	10.5157	CSPP1
223229_at	1.51404	7.3348	5.6616	2.37e-06	2.96e-05	4.58195	UBE2T
235425_at	1.51232	6.89522	4.29863	0.000136489	0.000832348	0.629546	SGOL2
218957_s_at	1.51204	8.22514	7.75073	5.12e-09	2.33e-07	10.6187	PAAF1
235520_at	1.50749	4.5842	7.53541	9.48e-09	3.76e-07	10.0132	ZNF280C
1553708_at	1.50328	5.57214	5.16413	1.05e-05	9.93e-05	3.12285	LINC00525
204352_at	1.50178	8.66398	7.24198	2.21e-08	7.12e-07	9.18007	TRAF5
227558_at	1.49977	8.92422	7.29978	1.87e-08	6.29e-07	9.34485	CBX4
222931_s_at	1.49932	6.56139	8.70438	3.59e-10	3.45e-08	13.2342	THNSL1
1566766_a_at	1.49898	6.88172	10.4845	3.42e-12	1.21e-09	17.7936	MACC1
228069_at	1.49834	7.31326	4.58531	5.88e-05	0.000413159	1.445	MTFR2
219177_at	1.49737	7.56839	8.32584	1.02e-09	6.95e-08	12.2096	BRIX1
218622_at	1.49729	9.7946	7.90678	3.29e-09	1.65e-07	11.0543	NUP37
230032_at	1.494	6.93406	6.7773	8.58e-08	2.07e-06	7.84411	OSGEPL1
222843_at	1.49266	8.21588	6.23823	4.23e-07	7.33e-06	6.27432	FIGNL1
225698_at	1.4925	9.50043	4.95344	1.97e-05	0.000167436	2.50849	EPB41L4A-AS1
226473_at	1.49186	6.57024	8.79423	2.81e-10	2.94e-08	13.4747	CBX2
208752_x_at	1.48892	10.9921	7.87128	3.64e-09	1.78e-07	10.9554	NAP1L1
226254_s_at	1.48886	9.89778	6.727	9.95e-08	2.31e-06	7.69843	KIAA1430
208025_s_at	1.48692	7.39312	4.4582	8.56e-05	0.000561058	1.08183	HMGA2
219507_at	1.48593	6.77404	6.73931	9.59e-08	2.26e-06	7.7341	RSRC1
201870_at	1.48053	8.92454	8.06403	2.11e-09	1.16e-07	11.4903	TOMM34
231382_at	1.47946	6.13259	4.70737	4.1e-05	0.00030814	1.79589	FGF18
203510_at	1.47793	10.8103	5.7321	1.92e-06	2.48e-05	4.78911	MET
203867_s_at	1.47437	7.72293	5.69709	2.13e-06	2.7e-05	4.68622	NLE1
218557_at	1.47429	9.37669	8.78156	2.91e-10	3.01e-08	13.4408	NIT2
215091_s_at	1.474	11.6546	7.40196	1.39e-08	5.02e-07	9.63538	GTF3A
212281_s_at	1.47267	10.259	5.9219	1.09e-06	1.56e-05	5.3467	TMEM97
234973_at	1.47249	7.35948	4.51893	7.16e-05	0.000484854	1.25505	SLC38A5
243018_at	1.47237	4.70481	5.28098	7.41e-06	7.44e-05	3.46477	RP11-1L12.3
224906_at	1.47195	9.63352	5.66284	2.36e-06	2.95e-05	4.58558	ANO6
205555_s_at	1.47072	5.27727	5.36735	5.72e-06	6.05e-05	3.71792	MSX2
220147_s_at	1.47069	10.078	8.58936	4.92e-10	4.23e-08	12.9249	FAM60A
1553979_at	1.4705	8.83569	8.65891	4.06e-10	3.79e-08	13.1121	ZNF121
218712_at	1.47026	6.44747	9.11644	1.18e-10	1.61e-08	14.3282	C1orf109
201139_s_at	1.46731	9.61058	8.79413	2.81e-10	2.94e-08	13.4744	SSB
201578_at	1.46668	8.0748	6.41292	2.52e-07	4.85e-06	6.78489	PODXL
221652_s_at	1.46549	9.49629	8.40701	8.13e-10	5.97e-08	12.4309	ASUN
242260_at	1.4644	6.54274	5.37134	5.66e-06	6e-05	3.72962	MATR3
202370_s_at	1.46381	10.185	8.43506	7.52e-10	5.6e-08	12.5071	CBFB
213248_at	1.46319	6.01257	6.84911	6.95e-08	1.76e-06	8.05176	LOC730101
220066_at	1.46155	5.34012	6.33645	3.16e-07	5.75e-06	6.56158	NOD2
201923_at	1.45888	10.9966	5.43502	4.67e-06	5.14e-05	3.91647	PRDX4
225291_at	1.45555	9.26951	6.73421	9.74e-08	2.28e-06	7.71932	PNPT1
225857_s_at	1.45476	9.37171	6.72485	1e-07	2.32e-06	7.6922	SNHG17
224467_s_at	1.45331	8.26315	6.9343	5.41e-08	1.45e-06	8.29755	PDCD2L
218512_at	1.45276	9.69005	7.8396	3.98e-09	1.92e-07	10.8671	WDR12
221020_s_at	1.45247	8.66729	5.89741	1.17e-06	1.65e-05	5.2748	SLC25A32
202169_s_at	1.45054	8.92176	8.97995	1.7e-10	2.1e-08	13.9683	AASDHPPT
201558_at	1.44779	9.50791	7.51363	1.01e-08	3.95e-07	9.95166	RAE1
228281_at	1.44297	6.85805	7.38699	1.45e-08	5.19e-07	9.59289	DDIAS
206188_at	1.44231	6.47823	8.97204	1.74e-10	2.11e-08	13.9474	ZNF623
226134_s_at	1.43919	8.05428	6.05064	7.4e-07	1.15e-05	5.72459	MSI2
230285_at	1.43906	7.60377	8.63764	4.31e-10	3.88e-08	13.0549	SVIP
202107_s_at	1.43813	9.57788	5.76899	1.72e-06	2.26e-05	4.89752	MCM2
225866_at	1.43731	10.1004	8.72996	3.35e-10	3.33e-08	13.3028	RPF2
204244_s_at	1.43578	8.42884	5.46168	4.31e-06	4.83e-05	3.9947	DBF4
214264_s_at	1.4357	7.28889	7.27678	2e-08	6.61e-07	9.27932	EFCAB11
222785_x_at	1.42818	8.36182	7.57411	8.48e-09	3.42e-07	10.1224	C11orf1
203386_at	1.42417	8.60209	8.39468	8.41e-10	6.11e-08	12.3973	TBC1D4
211937_at	1.41865	10.7896	11.4892	2.97e-13	2.22e-10	20.1742	EIF4B
223506_at	1.41801	7.60482	8.68609	3.77e-10	3.57e-08	13.1852	ZC3H8
225485_at	1.41698	7.07014	7.667	6.51e-09	2.82e-07	10.3839	CEP41
228702_at	1.41192	6.27605	5.70513	2.08e-06	2.65e-05	4.70986	LINC-PINT
204268_at	1.4091	6.45202	5.21769	8.96e-06	8.69e-05	3.27951	S100A2
206109_at	1.4075	5.82583	9.00816	1.58e-10	2e-08	14.0429	FUT1
220065_at	1.40716	4.9525	4.61659	5.36e-05	0.000383158	1.53475	TNMD
227402_s_at	1.40438	8.62581	11.8392	1.3e-13	1.35e-10	20.9715	UTP23
203405_at	1.40115	9.63255	5.44871	4.49e-06	4.98e-05	3.95663	PSMG1
222116_s_at	1.40033	7.67399	7.12803	3.08e-08	9.38e-07	8.85423	TBC1D16
226148_at	1.39822	9.09001	9.31877	6.88e-11	1.05e-08	14.8569	ZBTB44
203022_at	1.39814	8.11807	5.79075	1.61e-06	2.15e-05	4.96144	RNASEH2A
223530_at	1.39652	5.14589	6.88064	6.33e-08	1.63e-06	8.1428	TDRKH
218889_at	1.39472	8.67032	8.55744	5.37e-10	4.47e-08	12.8387	NOC3L
208726_s_at	1.39134	10.9478	7.91933	3.18e-09	1.6e-07	11.0892	EIF2S2
218258_at	1.39122	9.93736	9.10626	1.21e-10	1.64e-08	14.3014	POLR1D
200826_at	1.39105	10.6257	8.29301	1.11e-09	7.5e-08	12.1199	SNRPD2
227220_at	1.39017	7.71463	8.33791	9.84e-10	6.87e-08	12.2426	NFXL1
228408_s_at	1.38948	8.0031	11.2098	5.78e-13	3.21e-10	19.5262	SDAD1
226184_at	1.38878	8.50686	7.28188	1.97e-08	6.57e-07	9.29385	FMNL2
204023_at	1.38745	8.44767	6.13896	5.69e-07	9.27e-06	5.98357	RFC4
209396_s_at	1.38653	5.55895	5.28049	7.42e-06	7.45e-05	3.46335	CHI3L1
212063_at	1.38621	10.2401	7.27118	2.03e-08	6.69e-07	9.26334	CD44
202422_s_at	1.3856	5.8653	4.84114	2.76e-05	0.000222088	2.18252	ACSL4
227790_at	1.38257	5.98751	9.04836	1.41e-10	1.86e-08	14.149	UBE3D
213552_at	1.38226	7.88594	5.87372	1.26e-06	1.75e-05	5.20521	GLCE
218692_at	1.38086	8.09152	5.85698	1.32e-06	1.82e-05	5.15603	SYBU
212898_at	1.37623	7.35255	6.44593	2.28e-07	4.49e-06	6.88117	TTI1
222805_at	1.37407	6.55018	5.10017	1.27e-05	0.000116546	2.93601	MANEA
219115_s_at	1.37404	7.04369	4.38154	0.000107119	0.000677671	0.864003	IL20RA
226287_at	1.37392	7.94926	5.71906	2e-06	2.55e-05	4.75078	CCDC34
231772_x_at	1.37334	6.84176	6.17768	5.07e-07	8.43e-06	6.09702	CENPH
202813_at	1.3722	8.4658	7.46413	1.16e-08	4.35e-07	9.81162	TARBP1
208152_s_at	1.37083	10.8783	5.98168	9.09e-07	1.35e-05	5.52222	DDX21
201577_at	1.36864	11.0729	5.3312	6.38e-06	6.59e-05	3.61196	NME1
219231_at	1.36723	8.02211	9.85016	1.71e-11	3.78e-09	16.2189	TGS1
200975_at	1.3671	9.64908	6.32528	3.27e-07	5.9e-06	6.52892	PPT1
204835_at	1.36627	7.49374	6.23011	4.33e-07	7.5e-06	6.25055	POLA1
203774_at	1.36394	8.09772	7.48766	1.09e-08	4.17e-07	9.8782	MTR
239742_at	1.36327	7.95908	5.78784	1.62e-06	2.16e-05	4.95289	LOC101930415
218481_at	1.36118	8.33011	8.87816	2.24e-10	2.54e-08	13.6983	EXOSC5
218894_s_at	1.36033	7.03354	6.95393	5.11e-08	1.39e-06	8.35412	MAGOHB
222825_at	1.35924	7.50853	6.59357	1.47e-07	3.16e-06	7.3111	OTUD6B
239082_at	1.35919	7.29457	5.21436	9.05e-06	8.74e-05	3.26977	FZD3
235736_at	1.35905	4.67587	5.76931	1.72e-06	2.26e-05	4.89845	SMKR1
227165_at	1.35863	7.52453	6.48141	2.05e-07	4.12e-06	6.98462	SKA3
219581_at	1.35756	7.23185	7.50389	1.04e-08	4.03e-07	9.92411	TSEN2
222819_at	1.35611	8.69478	7.5218	9.86e-09	3.89e-07	9.97472	CTPS2
228095_at	1.35278	9.35524	9.47494	4.55e-11	7.76e-09	15.2613	PHF14
201872_s_at	1.35144	8.92788	6.91572	5.72e-08	1.51e-06	8.244	ABCE1
226784_at	1.35006	7.55011	6.41158	2.53e-07	4.85e-06	6.78098	TWISTNB
200662_s_at	1.34765	10.6879	5.84789	1.36e-06	1.86e-05	5.12934	TOMM20
209194_at	1.34675	10.3374	6.80923	7.81e-08	1.93e-06	7.9365	CETN2
205339_at	1.34265	8.23601	4.76185	3.49e-05	0.000269845	1.95311	STIL
222988_s_at	1.34223	9.29346	6.73694	9.66e-08	2.27e-06	7.72724	TMEM9
203972_s_at	1.34197	7.42001	6.27804	3.76e-07	6.64e-06	6.39079	PEX3
203612_at	1.34179	7.91704	6.45329	2.23e-07	4.42e-06	6.90264	BYSL
235020_at	1.34118	7.10737	6.24413	4.16e-07	7.22e-06	6.29159	TAF4B
203721_s_at	1.34087	10.2914	7.46049	1.18e-08	4.38e-07	9.80131	UTP18
225712_at	1.34053	7.14542	6.08091	6.76e-07	1.06e-05	5.81339	GEMIN5
201853_s_at	1.33976	9.36617	5.76711	1.73e-06	2.28e-05	4.89197	CDC25B
218882_s_at	1.33858	9.45165	8.45295	7.16e-10	5.44e-08	12.5557	WDR3
210976_s_at	1.33837	9.03681	6.08078	6.76e-07	1.06e-05	5.81299	PFKM
209421_at	1.33821	7.59512	5.61392	2.73e-06	3.34e-05	4.44184	MSH2
201773_at	1.33638	9.68053	8.46987	6.83e-10	5.3e-08	12.6016	ADNP
209143_s_at	1.33636	10.8044	7.36941	1.53e-08	5.41e-07	9.54294	CLNS1A
205171_at	1.33558	6.9722	11.7487	1.61e-13	1.45e-10	20.7669	PTPN4
212709_at	1.33449	7.06575	5.2465	8.22e-06	8.06e-05	3.36381	NUP160
226366_at	1.33357	6.9931	7.02544	4.15e-08	1.19e-06	8.55987	SHPRH
218788_s_at	1.3332	8.16054	6.74334	9.48e-08	2.24e-06	7.74578	SMYD3
219751_at	1.33078	7.32898	8.24332	1.28e-09	8.23e-08	11.9838	SETD6
212378_at	1.33037	8.92765	7.63091	7.21e-09	3.05e-07	10.2824	GART
220048_at	1.32811	6.66506	4.75686	3.54e-05	0.000273086	1.93871	EDAR
228073_at	1.32579	7.85664	5.61275	2.74e-06	3.35e-05	4.43839	NANP
204190_at	1.32568	8.0417	7.75173	5.11e-09	2.32e-07	10.6215	USPL1
202483_s_at	1.32535	10.0435	6.36117	2.94e-07	5.46e-06	6.6338	RANBP1
201614_s_at	1.32535	7.57142	5.49853	3.86e-06	4.44e-05	4.10291	RUVBL1
209567_at	1.32528	9.08286	7.45929	1.18e-08	4.38e-07	9.79791	RRS1
204588_s_at	1.32461	7.9158	5.65375	2.43e-06	3.01e-05	4.55888	SLC7A7
203374_s_at	1.32457	8.48431	10.5024	3.27e-12	1.2e-09	17.8371	TPP2
212461_at	1.32346	10.5797	9.55574	3.68e-11	6.67e-09	15.4691	AZIN1
225470_at	1.32294	9.04378	6.17371	5.13e-07	8.49e-06	6.08539	NUP35
1553099_at	1.32223	6.03182	6.14323	5.61e-07	9.19e-06	5.99609	TIGD1
210027_s_at	1.3205	11.1069	7.82937	4.1e-09	1.96e-07	10.8386	APEX1
205429_s_at	1.31964	5.18347	6.20533	4.67e-07	7.93e-06	6.17801	MPP6
201063_at	1.31925	10.0505	7.12537	3.1e-08	9.41e-07	8.8466	RCN1
218842_at	1.31679	7.4769	7.24057	2.22e-08	7.12e-07	9.17603	RPAP3
205296_at	1.31572	6.09159	4.73997	3.72e-05	0.000284096	1.88994	RBL1
213007_at	1.31452	8.07947	4.84848	2.7e-05	0.000217862	2.20378	FANCI
214806_at	1.31437	6.52219	5.19215	9.67e-06	9.27e-05	3.20479	BICD1
222895_s_at	1.3139	7.54979	5.97088	9.39e-07	1.38e-05	5.49052	BCL11B
225564_at	1.31282	9.01731	8.66438	4e-10	3.75e-08	13.1268	SPATA13
218858_at	1.3119	8.34349	5.26071	7.88e-06	7.8e-05	3.40541	DEPTOR
206613_s_at	1.31045	5.84731	5.72044	1.99e-06	2.55e-05	4.75483	TAF1A
209943_at	1.31031	6.4027	8.83264	2.53e-10	2.8e-08	13.5772	FBXL4
205136_s_at	1.3071	6.63506	5.35318	5.97e-06	6.24e-05	3.67638	NUFIP1
219077_s_at	1.3039	7.70829	6.81939	7.58e-08	1.88e-06	7.96588	WWOX
225904_at	1.3025	7.51052	6.34963	3.04e-07	5.57e-06	6.60009	CCSAP
203625_x_at	1.30244	9.00217	5.91164	1.12e-06	1.6e-05	5.31658	SKP2
206558_at	1.3024	5.31633	9.46481	4.68e-11	7.85e-09	15.2351	SIM2
212070_at	1.30164	9.86671	6.21577	4.52e-07	7.76e-06	6.20856	GPR56
204215_at	1.30077	8.09706	5.75487	1.79e-06	2.34e-05	4.85603	TMEM243
213677_s_at	1.30043	7.93601	7.25929	2.1e-08	6.85e-07	9.22946	PMS1
224894_at	1.29886	9.78983	5.61143	2.75e-06	3.36e-05	4.43453	YAP1
219502_at	1.29813	5.58999	5.73365	1.91e-06	2.47e-05	4.79366	NEIL3
205739_x_at	1.29541	6.16083	9.77121	2.1e-11	4.29e-09	16.019	ZNF107
211954_s_at	1.29539	10.0299	5.90176	1.15e-06	1.63e-05	5.28757	IPO5
214173_x_at	1.29346	8.68546	8.04278	2.24e-09	1.22e-07	11.4316	URI1
229091_s_at	1.29221	6.18741	6.40221	2.6e-07	4.94e-06	6.75362	CCNJ
242919_at	1.29127	6.0606	8.1595	1.62e-09	9.76e-08	11.7536	ZNF253
207845_s_at	1.29105	6.03791	8.31727	1.04e-09	7.07e-08	12.1862	ANAPC10
218167_at	1.29012	9.04037	6.61817	1.37e-07	2.99e-06	7.38263	AMZ2
225044_at	1.28987	8.78947	6.26149	3.95e-07	6.92e-06	6.34239	NT5C3B
224308_s_at	1.28763	6.57939	7.27701	2e-08	6.61e-07	9.27996	INTS2
59697_at	1.28695	9.30875	6.65257	1.24e-07	2.77e-06	7.48252	RAB15
219588_s_at	1.28583	6.65642	5.46392	4.29e-06	4.81e-05	4.00129	NCAPG2
235911_at	1.28393	9.27672	4.70042	4.19e-05	0.000314005	1.77587	MFI2
209440_at	1.28185	8.60414	6.78925	8.28e-08	2.01e-06	7.8787	PRPS1
227195_at	1.28025	7.77968	4.45006	8.76e-05	0.000572394	1.05863	ZNF503
224721_at	1.28011	7.31236	9.60042	3.28e-11	6.12e-09	15.5837	WDR75
218667_at	1.27969	8.86457	5.21199	9.11e-06	8.8e-05	3.26283	PJA1
1557137_at	1.27863	5.13528	5.48244	4.05e-06	4.61e-05	4.05567	TMEM17
209545_s_at	1.2781	7.8961	7.58526	8.22e-09	3.36e-07	10.1538	RIPK2
218653_at	1.27776	7.91693	5.27286	7.6e-06	7.58e-05	3.441	SLC25A15
205089_at	1.27715	7.37486	9.89638	1.52e-11	3.54e-09	16.3355	ZNF7
219522_at	1.27696	6.4655	5.86491	1.29e-06	1.79e-05	5.17932	FJX1
218051_s_at	1.27687	7.39408	4.91088	2.24e-05	0.000186278	2.38483	NT5DC2
225748_at	1.27439	7.95076	6.69841	1.08e-07	2.49e-06	7.61554	LTV1
218911_at	1.27432	6.17595	6.46974	2.13e-07	4.23e-06	6.95062	YEATS4
212922_s_at	1.27406	8.78411	7.69639	5.98e-09	2.63e-07	10.4664	SMYD2
239577_at	1.27159	5.87839	4.29346	0.000138562	0.000842618	0.61497	RP3-368A4.6
218590_at	1.27036	7.79121	7.26443	2.07e-08	6.78e-07	9.24412	C10orf2
209725_at	1.26995	7.6693	8.73967	3.26e-10	3.28e-08	13.3288	UTP20
212621_at	1.26686	6.9935	5.8542	1.33e-06	1.83e-05	5.14787	TMEM194A
226330_s_at	1.26644	7.89252	7.85248	3.84e-09	1.86e-07	10.903	SUPT20H
241734_at	1.26596	5.18078	7.15774	2.82e-08	8.74e-07	8.9393	SRFBP1
205677_s_at	1.26222	8.16097	8.40795	8.11e-10	5.97e-08	12.4334	DLEU1
244056_at	1.25854	4.72211	4.28836	0.000140634	0.00085354	0.600619	SFTA2
219857_at	1.25815	4.14232	5.81627	1.49e-06	2.01e-05	5.03642	PLEKHS1
225888_at	1.25808	7.42088	5.77519	1.69e-06	2.24e-05	4.91574	NAA25
207543_s_at	1.25804	8.78475	6.64451	1.27e-07	2.81e-06	7.45912	P4HA1
226120_at	1.25627	6.98164	6.13784	5.71e-07	9.29e-06	5.98028	TTC8
239433_at	1.25592	5.54422	5.65119	2.45e-06	3.03e-05	4.55135	LRRC8E
224569_s_at	1.2551	11.8653	10.2481	6.2e-12	1.84e-09	17.2132	IRF2BP2
219940_s_at	1.25508	9.18589	8.14112	1.7e-09	1e-07	11.703	PCID2
218932_at	1.25489	7.55305	6.99824	4.49e-08	1.27e-06	8.48164	ZNHIT6
205004_at	1.2548	8.16808	8.05312	2.18e-09	1.2e-07	11.4601	NKRF
206550_s_at	1.25274	7.55247	5.36084	5.84e-06	6.13e-05	3.69884	NUP155
209317_at	1.25176	8.9416	6.59622	1.46e-07	3.15e-06	7.31883	POLR1C
229360_at	1.25125	6.0352	6.65183	1.24e-07	2.77e-06	7.48038	ZNF280B
233647_s_at	1.25077	8.14973	6.67358	1.16e-07	2.63e-06	7.54353	CDADC1
206506_s_at	1.24974	6.31167	5.34354	6.15e-06	6.38e-05	3.64812	SUPT3H
204437_s_at	1.24901	5.41002	4.40099	0.000101187	0.000645611	0.919178	FOLR1
203690_at	1.24862	7.77322	6.53939	1.73e-07	3.59e-06	7.15349	TUBGCP3
218437_s_at	1.24396	7.44391	5.65003	2.45e-06	3.04e-05	4.54794	LZTFL1
220688_s_at	1.24294	8.63474	6.20386	4.69e-07	7.96e-06	6.17369	MRTO4
218877_s_at	1.24242	8.52484	6.30974	3.42e-07	6.13e-06	6.48349	TRMT11
201327_s_at	1.24218	10.8634	7.53619	9.46e-09	3.76e-07	10.0154	CCT6A
218355_at	1.24203	7.54995	4.23023	0.000166564	0.00098175	0.437099	KIF4A
203585_at	1.24111	6.84776	6.38644	2.72e-07	5.13e-06	6.7076	ZNF185
202666_s_at	1.23938	9.19782	7.82897	4.1e-09	1.96e-07	10.8375	ACTL6A
200992_at	1.23927	10.4683	7.48559	1.09e-08	4.17e-07	9.87235	IPO7
32137_at	1.23871	8.35851	8.02882	2.33e-09	1.26e-07	11.3929	JAG2
219715_s_at	1.23734	7.57934	6.54651	1.69e-07	3.52e-06	7.17423	TDP1
213012_at	1.23705	7.1413	5.08112	1.35e-05	0.000122336	2.88043	NEDD4
201391_at	1.23522	10.4379	6.05155	7.38e-07	1.14e-05	5.72725	TRAP1
205909_at	1.23519	7.6117	4.9405	2.05e-05	0.000173004	2.47087	POLE2
221830_at	1.23483	9.84311	7.57495	8.46e-09	3.42e-07	10.1248	RAP2A
224452_s_at	1.23382	8.86264	8.37169	8.96e-10	6.45e-08	12.3347	FAM220A
225300_at	1.2338	7.55074	6.78994	8.27e-08	2.01e-06	7.88069	KNSTRN
214427_at	1.23321	8.2718	7.77401	4.8e-09	2.19e-07	10.6839	NOP2
219217_at	1.23281	8.86008	5.51329	3.7e-06	4.28e-05	4.14624	NARS2
225030_at	1.23267	8.19869	6.71199	1.04e-07	2.4e-06	7.65493	BOD1
223586_at	1.23195	6.46658	7.5817	8.3e-09	3.38e-07	10.1438	ARNTL2
203177_x_at	1.2312	8.64718	4.48587	7.89e-05	0.000525513	1.16068	TFAM
205176_s_at	1.23097	8.62817	6.08534	6.67e-07	1.06e-05	5.82638	ITGB3BP
229431_at	1.23091	6.89851	5.36866	5.7e-06	6.03e-05	3.72177	RFXAP
215136_s_at	1.23078	8.42001	6.75795	9.08e-08	2.16e-06	7.7881	EXOSC8
218886_at	1.23002	8.02927	6.42195	2.45e-07	4.75e-06	6.81124	PAK1IP1
202326_at	1.22964	7.02035	8.06636	2.1e-09	1.16e-07	11.4968	EHMT2
209431_s_at	1.22961	7.32315	6.99439	4.54e-08	1.28e-06	8.47058	PATZ1
204610_s_at	1.22666	7.63239	5.63726	2.55e-06	3.15e-05	4.5104	CCDC85B
213097_s_at	1.22323	9.47462	8.4539	7.14e-10	5.44e-08	12.5583	DNAJC2
203439_s_at	1.22283	6.46808	5.41861	4.91e-06	5.34e-05	3.86829	STC2
219037_at	1.22277	8.5695	5.63576	2.56e-06	3.16e-05	4.50602	RRP15
203228_at	1.22246	8.59515	6.6447	1.27e-07	2.81e-06	7.45967	PAFAH1B3
202043_s_at	1.22047	9.79637	5.66776	2.33e-06	2.91e-05	4.60005	SMS
229983_at	1.2198	7.60354	8.05609	2.16e-09	1.19e-07	11.4684	TIGD2
225075_at	1.21775	8.73728	7.11781	3.17e-08	9.56e-07	8.82495	PDRG1
218239_s_at	1.21745	9.68399	7.47866	1.12e-08	4.22e-07	9.85274	GTPBP4
219538_at	1.21597	6.50091	7.43532	1.26e-08	4.64e-07	9.72999	WDR5B
205217_at	1.2146	7.31628	7.09183	3.42e-08	1.02e-06	8.75047	TIMM8A
218585_s_at	1.21435	8.105	4.70852	4.09e-05	0.000307194	1.79922	DTL
204354_at	1.21362	8.34348	8.24066	1.29e-09	8.26e-08	11.9765	POT1
225835_at	1.21234	10.444	4.9721	1.87e-05	0.000159689	2.56277	SLC12A2
221685_s_at	1.21145	7.42941	5.791	1.61e-06	2.15e-05	4.96219	SPDL1
200750_s_at	1.20993	11.7808	7.16714	2.74e-08	8.52e-07	8.9662	RAN
204003_s_at	1.2083	7.29882	7.40681	1.37e-08	4.97e-07	9.64913	NUPL2
201606_s_at	1.20769	9.97721	10.7228	1.89e-12	8.04e-10	18.3708	PWP1
218593_at	1.20721	8.15477	6.62572	1.34e-07	2.95e-06	7.40455	RBM28
202715_at	1.20665	8.26562	9.09104	1.26e-10	1.7e-08	14.2614	CAD
228680_at	1.2064	6.54847	6.35069	3.03e-07	5.57e-06	6.60318	KIF3A
201774_s_at	1.2055	8.0237	5.52275	3.59e-06	4.18e-05	4.17401	NCAPD2
224830_at	1.20538	9.18149	5.51325	3.7e-06	4.28e-05	4.14613	NUDT21
229058_at	1.20535	6.92921	6.27239	3.82e-07	6.73e-06	6.37427	ANKRD16
208394_x_at	1.20498	4.62503	5.80962	1.52e-06	2.05e-05	5.01689	ESM1
201833_at	1.20296	9.879	8.02803	2.34e-09	1.26e-07	11.3907	HDAC2
211951_at	1.20283	11.1071	6.70996	1.05e-07	2.41e-06	7.64905	NOLC1
204675_at	1.20178	9.42849	6.27411	3.8e-07	6.7e-06	6.37931	SRD5A1
228654_at	1.20104	8.94679	5.68126	2.23e-06	2.82e-05	4.63971	SPIN4
208926_at	1.20102	8.6276	4.51137	7.32e-05	0.000494064	1.23345	NEU1
235648_at	1.2009	6.76189	6.3771	2.8e-07	5.25e-06	6.68033	ZNF567
219479_at	1.19958	5.84993	6.58111	1.53e-07	3.25e-06	7.27489	KDELC1
213015_at	1.19921	7.77518	7.36498	1.55e-08	5.46e-07	9.53035	BBX
209595_at	1.19861	6.60869	8.07798	2.03e-09	1.13e-07	11.5289	GTF2F2
219540_at	1.1979	8.10888	9.27182	7.79e-11	1.16e-08	14.7347	ZNF267
201897_s_at	1.19735	10.2888	6.19285	4.84e-07	8.17e-06	6.14146	CKS1B
214096_s_at	1.19716	10.3963	6.60984	1.41e-07	3.05e-06	7.35842	SHMT2
203410_at	1.19538	7.54635	8.8119	2.68e-10	2.88e-08	13.5219	AP3M2
226800_at	1.195	5.40287	5.69292	2.16e-06	2.73e-05	4.67398	EFCAB7
212119_at	1.19446	8.88835	4.22444	0.000169386	0.000995131	0.420875	RHOQ
235099_at	1.19303	8.16922	5.11423	1.22e-05	0.000112557	2.97707	CMTM8
218905_at	1.19222	9.53508	8.48954	6.47e-10	5.12e-08	12.655	INTS8
223513_at	1.19187	7.60833	8.04718	2.22e-09	1.21e-07	11.4437	CENPJ
202925_s_at	1.19081	7.986	5.23232	8.58e-06	8.36e-05	3.32232	PLAGL2
224327_s_at	1.19078	7.05416	8.36519	9.12e-10	6.52e-08	12.317	DGAT2
218710_at	1.19001	8.11127	6.03933	7.65e-07	1.17e-05	5.69143	TTC27
226925_at	1.18943	8.59231	6.12107	6e-07	9.67e-06	5.93113	PXYLP1
219487_at	1.18841	5.68014	5.55864	3.23e-06	3.81e-05	4.27945	BBS10
204555_s_at	1.18756	5.89657	7.34515	1.64e-08	5.67e-07	9.47398	PPP1R3D
203202_at	1.18714	8.658	10.8417	1.41e-12	6.8e-10	18.6558	KRR1
202341_s_at	1.1857	10.1734	8.99753	1.62e-10	2.04e-08	14.0148	TRIM2
204639_at	1.18568	7.05738	5.65455	2.42e-06	3.01e-05	4.56121	ADA
225082_at	1.18518	9.20284	8.80826	2.71e-10	2.88e-08	13.5121	CPSF3
204977_at	1.18463	8.54069	6.58577	1.51e-07	3.22e-06	7.28843	DDX10
218732_at	1.18411	9.7326	8.64073	4.27e-10	3.87e-08	13.0632	PTRH2
227080_at	1.18395	6.76519	4.82474	2.89e-05	0.000231035	2.13503	ZNF697
218750_at	1.1839	8.26644	4.60544	5.54e-05	0.000394429	1.50275	TAF1D
228217_s_at	1.18119	8.55001	6.12539	5.92e-07	9.57e-06	5.94381	PSMG4
213391_at	1.18097	8.70073	6.76992	8.77e-08	2.1e-06	7.82275	DPY19L4
204305_at	1.17964	8.76395	4.52595	7.01e-05	0.000477325	1.2751	MIPEP
206205_at	1.17904	6.08986	7.04001	3.97e-08	1.16e-06	8.60173	MPHOSPH9
235644_at	1.17816	6.076	5.88385	1.22e-06	1.7e-05	5.23496	CCDC138
220668_s_at	1.17803	6.22946	7.24025	2.22e-08	7.12e-07	9.17512	DNMT3B
201623_s_at	1.17572	10.3978	8.09179	1.96e-09	1.1e-07	11.567	DARS
32502_at	1.17405	7.59814	6.82786	7.4e-08	1.84e-06	7.99035	GDPD5
219378_at	1.17393	8.17724	6.86982	6.54e-08	1.68e-06	8.11158	NAA16
200681_at	1.17361	11.0808	8.04369	2.24e-09	1.22e-07	11.4341	GLO1
212203_x_at	1.17246	12.0145	6.02888	7.9e-07	1.2e-05	5.66076	IFITM3
226501_at	1.17103	7.2368	5.67974	2.24e-06	2.83e-05	4.63523	XPNPEP3
209422_at	1.16758	9.38665	4.67323	4.54e-05	0.000335917	1.69756	PHF20
1553768_a_at	1.16627	7.85758	6.94529	5.24e-08	1.42e-06	8.32923	DCBLD1
201019_s_at	1.16591	11.2122	7.67281	6.4e-09	2.78e-07	10.4002	EIF1AX
217809_at	1.16521	11.1919	8.56278	5.29e-10	4.44e-08	12.8531	BZW2
213301_x_at	1.16498	8.74108	8.12336	1.79e-09	1.04e-07	11.6541	TRIM24
231853_at	1.16498	5.8767	6.56506	1.6e-07	3.37e-06	7.22819	TUBD1
200037_s_at	1.16475	11.7818	8.48882	6.48e-10	5.12e-08	12.653	CBX3
235609_at	1.16418	6.53136	4.58427	5.9e-05	0.000413756	1.44203	BRIP1
212229_s_at	1.16366	8.95866	7.23964	2.22e-08	7.12e-07	9.17338	FBXO21
212731_at	1.16355	8.60231	5.98266	9.07e-07	1.34e-05	5.52512	ANKRD46
1554572_a_at	1.16252	7.8204	5.54543	3.36e-06	3.95e-05	4.24064	SUV39H2
225707_at	1.16246	8.97202	8.62419	4.47e-10	3.97e-08	13.0187	ARL6IP6
228150_at	1.16218	6.85232	4.83651	2.79e-05	0.000224666	2.16911	SEC16B
204087_s_at	1.16186	8.949	5.47546	4.14e-06	4.67e-05	4.03516	SLC5A6
230758_at	1.16079	7.07302	6.88882	6.18e-08	1.61e-06	8.16641	GEMIN8
218768_at	1.16049	9.88734	8.10078	1.91e-09	1.08e-07	11.5918	NUP107
226889_at	1.1604	6.74481	4.88354	2.43e-05	0.00019895	2.30545	WDR35
212614_at	1.16022	9.50927	5.02233	1.61e-05	0.000141546	2.70901	ARID5B
212348_s_at	1.15674	8.58368	6.8087	7.82e-08	1.93e-06	7.93497	KDM1A
204334_at	1.15669	7.5018	5.2435	8.29e-06	8.13e-05	3.35504	KLF7
202591_s_at	1.15627	10.7177	6.43523	2.36e-07	4.6e-06	6.84997	SSBP1
204521_at	1.1548	6.13177	5.09097	1.31e-05	0.000119187	2.90918	FAM216A
202804_at	1.15374	8.69647	8.12267	1.79e-09	1.04e-07	11.6522	ABCC1
235152_at	1.15371	5.72373	9.15901	1.05e-10	1.47e-08	14.4399	LOC101927204
222505_at	1.15194	7.27429	7.50091	1.05e-08	4.06e-07	9.9157	LMBR1
201555_at	1.15122	8.07086	5.04692	1.49e-05	0.000133098	2.78067	MCM3
211603_s_at	1.14761	7.4123	8.68328	3.8e-10	3.58e-08	13.1776	ETV4
203208_s_at	1.14753	10.1693	7.39445	1.42e-08	5.1e-07	9.61405	MTFR1
220157_x_at	1.14697	6.65571	11.6819	1.88e-13	1.57e-10	20.6153	PLEKHA8P1
226255_at	1.14595	9.83233	8.55581	5.39e-10	4.47e-08	12.8343	ZBTB33
214039_s_at	1.14555	11.8118	5.84733	1.36e-06	1.86e-05	5.12768	LAPTM4B
219178_at	1.14524	6.79896	6.84886	6.95e-08	1.76e-06	8.05103	QTRTD1
212349_at	1.1451	7.45912	6.93741	5.36e-08	1.44e-06	8.30652	POFUT1
228066_at	1.14507	7.1644	5.75717	1.78e-06	2.33e-05	4.86278	C17orf96
226760_at	1.14434	9.20015	4.34531	0.000119098	0.000739414	0.76139	MBTPS2
203119_at	1.1443	8.47443	6.87539	6.43e-08	1.66e-06	8.12765	CCDC86
218586_at	1.14338	7.15159	5.90341	1.15e-06	1.62e-05	5.29243	MRGBP
223056_s_at	1.14314	8.65707	8.11862	1.81e-09	1.05e-07	11.641	XPO5
218982_s_at	1.14269	8.7185	6.59326	1.48e-07	3.16e-06	7.31022	MRPS17
220770_s_at	1.14023	4.71699	4.54164	6.69e-05	0.000459521	1.31996	ZBED8
231871_at	1.14005	7.32444	6.20337	4.69e-07	7.96e-06	6.17227	GPR180
210512_s_at	1.13816	10.3125	5.59371	2.9e-06	3.5e-05	4.38247	VEGFA
219531_at	1.13731	5.88393	5.32867	6.43e-06	6.63e-05	3.60452	CEP72
203957_at	1.13673	7.63637	7.9441	2.96e-09	1.52e-07	11.158	E2F6
219530_at	1.13631	8.1455	8.25787	1.23e-09	8.04e-08	12.0237	PALB2
218561_s_at	1.13538	8.32238	5.2325	8.57e-06	8.36e-05	3.32285	LYRM4
214662_at	1.13492	8.20051	7.04637	3.9e-08	1.14e-06	8.61999	WDR43
211967_at	1.13179	11.5786	7.96091	2.83e-09	1.47e-07	11.2047	TMEM123
205284_at	1.13167	7.87232	5.96429	9.58e-07	1.4e-05	5.47119	URB2
37966_at	1.13081	6.5681	4.83099	2.84e-05	0.000227456	2.15312	PARVB
219512_at	1.13018	7.31093	5.26292	7.83e-06	7.77e-05	3.41189	DSN1
224521_s_at	1.1295	6.17583	5.65091	2.45e-06	3.03e-05	4.55052	CCDC77
1558515_at	1.12878	7.32323	4.41292	9.77e-05	0.000627053	0.953045	FTX
1568597_at	1.12857	6.88757	5.23428	8.53e-06	8.32e-05	3.32805	LOC646762
218859_s_at	1.12741	8.45948	5.76918	1.72e-06	2.26e-05	4.89806	ESF1
202088_at	1.12677	10.146	5.81873	1.48e-06	2e-05	5.04367	SLC39A6
225864_at	1.12582	8.97556	4.41286	9.77e-05	0.000627053	0.952868	FAM84B
222875_at	1.12564	7.9033	5.40248	5.15e-06	5.56e-05	3.82096	DHX33
218084_x_at	1.12509	8.22466	6.99404	4.55e-08	1.28e-06	8.46956	FXYD5
208896_at	1.12465	9.26401	6.35743	2.97e-07	5.49e-06	6.62286	DDX18
225556_at	1.12169	9.40452	7.09251	3.41e-08	1.02e-06	8.75242	VMA21
235158_at	1.12042	8.73493	6.06748	7.04e-07	1.1e-05	5.77398	TMEM209
224903_at	1.12018	9.88291	6.57723	1.55e-07	3.28e-06	7.26358	CIRH1A
244743_x_at	1.11961	5.85208	8.88832	2.18e-10	2.49e-08	13.7254	ZNF138
218689_at	1.11942	8.59349	7.22578	2.32e-08	7.35e-07	9.13381	FANCF
223275_at	1.1188	6.37021	4.49935	7.58e-05	0.000508434	1.19914	PRMT6
228171_s_at	1.11871	7.31302	6.19134	4.86e-07	8.2e-06	6.13703	PLEKHG4
227162_at	1.11868	6.44347	5.17812	1.01e-05	9.59e-05	3.16375	ZBTB26
219007_at	1.11769	9.26142	8.10564	1.88e-09	1.07e-07	11.6052	NUP43
219539_at	1.11694	7.9744	7.82043	4.2e-09	2e-07	10.8136	GEMIN6
1552256_a_at	1.11654	9.14991	6.07675	6.85e-07	1.08e-05	5.80117	SCARB1
203521_s_at	1.11626	7.95123	6.83292	7.29e-08	1.83e-06	8.00497	ZNF318
201202_at	1.11579	10.7384	4.70485	4.13e-05	0.00031024	1.78865	PCNA
205531_s_at	1.11461	5.09739	6.94932	5.18e-08	1.41e-06	8.34084	GLS2
225841_at	1.11364	7.85784	6.14869	5.52e-07	9.07e-06	6.01208	HENMT1
209445_x_at	1.11353	8.03292	6.0561	7.28e-07	1.13e-05	5.74061	COA1
221582_at	1.11288	7.80956	6.84831	6.96e-08	1.76e-06	8.04945	HIST3H2A
223898_at	1.11287	5.45472	6.89554	6.06e-08	1.59e-06	8.18581	ZNF670
220329_s_at	1.11253	6.15354	6.58846	1.5e-07	3.19e-06	7.29626	RMND1
218455_at	1.11241	7.6652	6.55793	1.64e-07	3.42e-06	7.20745	NFS1
203956_at	1.11227	9.32211	8.96715	1.76e-10	2.13e-08	13.9345	MORC2
216565_x_at	1.11212	8.66522	6.55429	1.66e-07	3.45e-06	7.19687	RP4-781L3.1
244825_at	1.11113	6.99324	8.40436	8.19e-10	5.99e-08	12.4236	SHROOM4
223385_at	1.11004	7.34473	6.94059	5.31e-08	1.43e-06	8.31569	CYP2S1
218244_at	1.10937	7.47145	8.49998	6.29e-10	5.06e-08	12.6832	NOL8
200050_at	1.10711	9.0538	8.75017	3.17e-10	3.22e-08	13.3569	ZNF146
235474_at	1.10704	7.21829	8.33241	9.99e-10	6.91e-08	12.2276	NEU3
224129_s_at	1.10624	9.71087	9.78388	2.03e-11	4.19e-09	16.0512	DPY30
219248_at	1.10612	7.1678	8.49757	6.33e-10	5.06e-08	12.6767	THUMPD2
222216_s_at	1.10564	8.95373	6.6536	1.24e-07	2.76e-06	7.48551	MRPL17
222737_s_at	1.10544	8.30058	8.25173	1.25e-09	8.13e-08	12.0069	BRD7
213947_s_at	1.10504	8.01674	6.43824	2.34e-07	4.57e-06	6.85876	NUP210
225517_at	1.10491	8.75685	8.0713	2.07e-09	1.15e-07	11.5104	ZNF770
226446_at	1.10472	9.08909	4.38836	0.000105001	0.000666998	0.883345	HES6
241607_at	1.10391	7.21668	4.27868	0.00014466	0.000874299	0.573334	LOC730102
213346_at	1.10369	6.86248	6.09014	6.58e-07	1.04e-05	5.84045	TEX30
203313_s_at	1.10256	9.02943	5.80211	1.56e-06	2.09e-05	4.99482	TGIF1
218343_s_at	1.10157	7.94776	6.64908	1.25e-07	2.78e-06	7.47241	GTF3C3
235346_at	1.10151	8.15389	5.93454	1.05e-06	1.51e-05	5.38383	FUNDC1
205673_s_at	1.10128	5.95508	5.26118	7.87e-06	7.8e-05	3.4068	ASB9
241937_s_at	1.10066	9.43102	4.79947	3.12e-05	0.000246064	2.06188	WDR4
203401_at	1.10004	9.80126	5.36122	5.83e-06	6.12e-05	3.69995	PRPS2
213858_at	1.09994	6.01693	9.8542	1.7e-11	3.78e-09	16.2291	ZNF250
201917_s_at	1.09683	9.53548	6.97638	4.79e-08	1.33e-06	8.41874	SLC25A36
228468_at	1.09669	5.62003	5.57448	3.08e-06	3.66e-05	4.32598	MASTL
238542_at	1.09667	5.98979	4.91582	2.21e-05	0.000183915	2.39915	ULBP2
213048_s_at	1.09664	10.2565	6.25506	4.02e-07	7.03e-06	6.32356	Y16709
204808_s_at	1.09649	9.34624	8.68637	3.77e-10	3.57e-08	13.1859	TMEM5
213581_at	1.09644	8.13654	4.62091	5.3e-05	0.000379042	1.54717	PDCD2
52285_f_at	1.09591	7.31623	5.339	6.23e-06	6.46e-05	3.63482	CEP76
232080_at	1.09557	6.43991	4.63743	5.04e-05	0.000364108	1.59461	HECW2
204172_at	1.09541	8.20242	7.49787	1.06e-08	4.09e-07	9.9071	CPOX
226715_at	1.09426	8.3368	6.30003	3.52e-07	6.27e-06	6.45512	FOXK1
208393_s_at	1.09421	8.41783	5.55546	3.26e-06	3.84e-05	4.2701	RAD50
228613_at	1.09387	7.28573	4.28614	0.000141547	0.000857639	0.594363	RAB11FIP3
205928_at	1.09374	8.16772	10.906	1.21e-12	6.08e-10	18.8091	ZNF443
210054_at	1.09357	7.63295	8.93716	1.91e-10	2.26e-08	13.855	HAUS3
225563_at	1.09347	10.3218	5.30327	6.93e-06	7.07e-05	3.53009	PAN3
201315_x_at	1.09339	11.4721	6.07503	6.88e-07	1.08e-05	5.79614	IFITM2
218801_at	1.0932	7.37028	7.4853	1.09e-08	4.17e-07	9.87153	UGGT2
205854_at	1.09308	7.44033	6.4212	2.46e-07	4.76e-06	6.80905	TULP3
224791_at	1.09216	8.51314	5.49167	3.94e-06	4.52e-05	4.08276	ASAP1
201847_at	1.08946	9.36884	5.83503	1.41e-06	1.92e-05	5.09154	LIPA
202295_s_at	1.08944	9.53882	4.56637	6.22e-05	0.000433243	1.39076	CTSH
32723_at	1.08754	7.83679	7.93082	3.08e-09	1.57e-07	11.1211	CSTF1
214519_s_at	1.08726	4.29271	5.36752	5.72e-06	6.05e-05	3.71843	RLN2
203664_s_at	1.0867	7.51824	5.44708	4.51e-06	5e-05	3.95186	POLR2D
218104_at	1.08665	8.57125	7.45465	1.2e-08	4.42e-07	9.78478	TEX10
222258_s_at	1.08584	9.34878	5.19736	9.52e-06	9.14e-05	3.22001	SH3BP4
1560579_s_at	1.0847	5.66838	5.68173	2.23e-06	2.82e-05	4.6411	SLC16A1-AS1
210416_s_at	1.08289	7.29717	5.96107	9.67e-07	1.41e-05	5.46173	CHEK2
217627_at	1.08218	5.44928	6.69045	1.11e-07	2.53e-06	7.59245	ZNF573
211623_s_at	1.08185	11.204	5.16659	1.04e-05	9.87e-05	3.13003	FBL
227908_at	1.08089	7.44911	6.40743	2.56e-07	4.88e-06	6.76886	TBC1D24
223234_at	1.08003	6.87974	5.34861	6.05e-06	6.31e-05	3.66298	MAD2L2
226350_at	1.07809	7.64058	4.99063	1.77e-05	0.000152853	2.61669	CHML
212973_at	1.07805	10.089	7.02086	4.2e-08	1.2e-06	8.5467	RPIA
212825_at	1.07793	8.12724	6.77369	8.67e-08	2.09e-06	7.83368	PAXIP1
229242_at	1.07676	7.54685	5.41202	5.01e-06	5.42e-05	3.84895	TNFSF15
204068_at	1.07567	8.35899	6.36939	2.86e-07	5.35e-06	6.65781	STK3
223040_at	1.07432	10.2161	5.42549	4.81e-06	5.26e-05	3.88848	NAA20
221203_s_at	1.07404	7.5881	9.63765	2.97e-11	5.75e-09	15.6789	YEATS2
224492_s_at	1.07311	7.67789	6.8901	6.16e-08	1.6e-06	8.17011	ZNF627
203245_s_at	1.07278	6.04323	4.51187	7.31e-05	0.000493492	1.23488	LINC00094
218670_at	1.07173	8.03132	5.52198	3.6e-06	4.18e-05	4.17175	PUS1
219258_at	1.07117	6.81715	4.27139	0.000147763	0.0008899	0.552822	TIPIN
208783_s_at	1.07103	11.5931	8.56438	5.27e-10	4.44e-08	12.8574	CD46
201177_s_at	1.06932	10.2878	6.31685	3.35e-07	6.02e-06	6.50429	UBA2
209628_at	1.06839	8.28464	7.25356	2.14e-08	6.94e-07	9.2131	NXT2
218919_at	1.06765	8.79504	5.51402	3.69e-06	4.28e-05	4.14838	ZFAND1
218936_s_at	1.06737	8.74152	7.73931	5.29e-09	2.39e-07	10.5867	CCDC59
204643_s_at	1.06732	7.02147	5.07415	1.38e-05	0.000124473	2.86008	ENOX2
223015_at	1.06684	10.306	6.98254	4.7e-08	1.31e-06	8.43649	EIF2A
203693_s_at	1.06649	9.03604	5.22586	8.74e-06	8.5e-05	3.30341	E2F3
205708_s_at	1.06617	6.81098	6.91652	5.7e-08	1.51e-06	8.2463	TRPM2
212840_at	1.06609	6.57432	5.93083	1.06e-06	1.53e-05	5.37295	UBXN7
234295_at	1.06601	7.0202	6.84333	7.07e-08	1.78e-06	8.03506	DBR1
222132_s_at	1.06584	9.01643	8.5111	6.1e-10	4.95e-08	12.7134	AGK
204119_s_at	1.06532	9.16948	4.89117	2.38e-05	0.000195291	2.3276	ADK
205264_at	1.06522	7.52871	5.25018	8.13e-06	8.01e-05	3.3746	CD3EAP
208700_s_at	1.06454	10.2022	4.8037	3.08e-05	0.00024361	2.07413	TKT
225031_at	1.06454	6.85274	4.55994	6.34e-05	0.000440266	1.37234	CHD6
226552_at	1.06376	7.41331	7.59797	7.92e-09	3.26e-07	10.1896	IER5L
211962_s_at	1.06296	10.0958	4.30187	0.000135202	0.000825662	0.638708	ZFP36L1
213589_s_at	1.06224	5.80464	6.08431	6.69e-07	1.06e-05	5.82336	B3GNTL1
205133_s_at	1.06169	10.5164	5.70159	2.1e-06	2.67e-05	4.69944	HSPE1
203765_at	1.06134	8.6786	6.32088	3.31e-07	5.96e-06	6.51607	GCA
216941_s_at	1.0596	5.84198	6.35593	2.98e-07	5.49e-06	6.61849	TAF1B
200616_s_at	1.05909	11.3474	6.6035	1.43e-07	3.09e-06	7.33998	MLEC
1552742_at	1.05892	5.11204	4.7817	3.29e-05	0.000256879	2.01047	KCNH8
229886_at	1.05706	5.29641	6.73256	9.79e-08	2.29e-06	7.71456	C5orf34
229363_at	1.05706	5.35908	6.12662	5.9e-07	9.54e-06	5.9474	LINC00920
1554447_at	1.05687	4.80853	5.7567	1.78e-06	2.33e-05	4.86138	JPX
227103_s_at	1.05544	7.41201	4.92576	2.14e-05	0.000179098	2.42804	ECE2
201930_at	1.05506	10.1229	4.9667	1.9e-05	0.000161832	2.54706	MCM6
221229_s_at	1.05468	8.32933	6.30787	3.44e-07	6.15e-06	6.47803	TRMT61B
227054_at	1.05467	7.72982	6.21954	4.47e-07	7.69e-06	6.21962	N6AMT2
218461_at	1.05447	8.7963	7.38471	1.46e-08	5.21e-07	9.5864	GPN3
214804_at	1.05397	6.01531	6.61312	1.39e-07	3.03e-06	7.36794	CENPI
220011_at	1.05394	6.2612	6.36102	2.94e-07	5.46e-06	6.63336	AUNIP
55692_at	1.0514	8.06386	5.47451	4.15e-06	4.68e-05	4.03239	ELMO2
217884_at	1.05017	9.00257	6.62263	1.35e-07	2.96e-06	7.39558	NAT10
226456_at	1.04755	7.89712	5.19074	9.71e-06	9.3e-05	3.20066	RMI2
202887_s_at	1.04748	10.1509	4.42767	9.36e-05	0.000605247	0.994942	DDIT4
219060_at	1.04742	7.62942	5.26417	7.8e-06	7.75e-05	3.41556	WDYHV1
238673_at	1.04705	7.09999	4.69344	4.27e-05	0.000319569	1.75576	SAMD12
242807_at	1.04674	5.21256	5.0568	1.45e-05	0.00012976	2.80949	FSD1L
203535_at	1.04548	6.4214	4.77782	3.33e-05	0.000259104	1.99927	S100A9
213424_at	1.04491	4.14928	4.66934	4.59e-05	0.00033853	1.68637	KIAA0895
218617_at	1.0445	8.55408	7.46164	1.17e-08	4.37e-07	9.80457	TRIT1
212684_at	1.04258	8.36742	10.403	4.2e-12	1.36e-09	17.5945	ZNF3
204744_s_at	1.04148	10.6925	5.84789	1.36e-06	1.86e-05	5.12934	IARS
203616_at	1.03949	9.42578	6.73481	9.72e-08	2.28e-06	7.72106	POLB
226597_at	1.03846	6.86774	5.16504	1.05e-05	9.91e-05	3.12553	REEP6
221570_s_at	1.03822	9.94175	7.03382	4.05e-08	1.16e-06	8.58395	METTL5
201074_at	1.03687	9.34128	5.84752	1.36e-06	1.86e-05	5.12823	SMARCC1
243172_at	1.03679	4.26222	4.60736	5.51e-05	0.000392453	1.50826	AX748273
221538_s_at	1.0365	8.61526	7.39404	1.42e-08	5.1e-07	9.6129	PLXNA1
212789_at	1.03522	8.40425	5.65018	2.45e-06	3.04e-05	4.54837	NCAPD3
226163_at	1.03493	6.9935	8.19874	1.45e-09	9.05e-08	11.8615	ZBTB9
209565_at	1.03454	8.6772	7.95198	2.9e-09	1.49e-07	11.1799	RNF113A
205937_at	1.03399	6.42585	4.45386	8.66e-05	0.000567743	1.06947	CGREF1
219650_at	1.03357	5.86656	5.61835	2.7e-06	3.3e-05	4.45486	ERCC6L
202911_at	1.03278	9.09669	5.21441	9.05e-06	8.74e-05	3.26991	MSH6
228147_at	1.03089	4.77091	5.85082	1.34e-06	1.84e-05	5.13792	SEPT7P2
209408_at	1.02983	8.71453	4.58187	5.94e-05	0.000416023	1.43515	KIF2C
225991_at	1.02902	8.472	5.90738	1.14e-06	1.61e-05	5.30408	TMEM41A
216241_s_at	1.02879	10.3083	5.99637	8.7e-07	1.3e-05	5.56536	TCEA1
222077_s_at	1.02849	9.36396	4.53063	6.91e-05	0.000471827	1.28848	RACGAP1
221895_at	1.02817	8.00888	7.60621	7.74e-09	3.24e-07	10.2128	MOSPD2
1554067_at	1.02671	5.84102	5.51516	3.68e-06	4.27e-05	4.15173	C12orf66
229243_at	1.02572	5.11343	7.73669	5.33e-09	2.4e-07	10.5794	RP11-111M22.4
218346_s_at	1.02526	9.28921	4.82745	2.87e-05	0.000229524	2.14286	SESN1
220643_s_at	1.02365	7.22524	4.33045	0.000124382	0.000766723	0.719386	FAIM
219029_at	1.02362	7.41163	5.62326	2.66e-06	3.26e-05	4.46928	C5orf28
218514_at	1.02312	7.81158	6.08152	6.75e-07	1.06e-05	5.81516	SMG8
222593_s_at	1.02193	7.83244	7.13803	2.99e-08	9.16e-07	8.88287	SPATS2
226015_at	1.02121	8.77411	6.50748	1.9e-07	3.87e-06	7.06058	ZNF12
216262_s_at	1.0207	6.91912	5.48233	4.06e-06	4.61e-05	4.05534	TGIF2
224479_s_at	1.01857	7.82299	4.97146	1.87e-05	0.000159867	2.56091	MRPL45
213140_s_at	1.01847	8.07048	6.23025	4.33e-07	7.5e-06	6.25095	SS18L1
226102_at	1.01827	7.06826	5.52488	3.57e-06	4.15e-05	4.18028	ZKSCAN8
238063_at	1.01639	6.34028	4.41301	9.77e-05	0.000627053	0.95329	TMEM154
221970_s_at	1.01615	9.9576	5.98033	9.13e-07	1.35e-05	5.51828	NOL11
205648_at	1.01606	5.34021	6.57001	1.58e-07	3.33e-06	7.2426	WNT2
1554667_s_at	1.01495	6.79911	5.34456	6.13e-06	6.37e-05	3.65111	METTL8
1558801_at	1.01377	5.38747	4.40573	9.98e-05	0.000638971	0.932622	NNT-AS1
223002_s_at	1.01367	7.84357	5.33176	6.37e-06	6.58e-05	3.61358	XRN2
223305_at	1.01222	8.02306	8.97767	1.71e-10	2.1e-08	13.9623	TMEM216
201892_s_at	1.01126	11.5465	4.87822	2.47e-05	0.000201513	2.29003	IMPDH2
217774_s_at	1.01082	11.1197	6.04114	7.61e-07	1.17e-05	5.69674	TRMT112
209486_at	1.01078	8.63525	7.47183	1.14e-08	4.28e-07	9.83343	UTP3
219644_at	1.00858	6.53808	5.05544	1.46e-05	0.000130183	2.80551	CEP83
230349_at	1.00835	5.27866	5.73445	1.91e-06	2.47e-05	4.79602	XKRX
219105_x_at	1.00793	8.90043	4.62493	5.23e-05	0.00037507	1.55869	ORC6
243521_at	1.0075	6.61069	4.86759	2.55e-05	0.000207368	2.25918	ZXDA
208433_s_at	1.00729	7.43659	4.90658	2.27e-05	0.000188034	2.37232	LRP8
222649_at	1.00706	7.57786	6.37095	2.85e-07	5.33e-06	6.66236	XPO4
203988_s_at	1.00682	6.6364	5.1501	1.1e-05	0.000102642	3.08184	FUT8
226642_s_at	1.00524	8.19039	4.43509	9.16e-05	0.000594261	1.01605	NUDCD2
224807_at	1.00485	7.35566	6.96002	5.02e-08	1.38e-06	8.37166	GRAMD1A
213685_at	1.00385	6.33903	9.08079	1.3e-10	1.72e-08	14.2344	TCEB3-AS1
202200_s_at	1.00329	10.4973	5.55688	3.24e-06	3.83e-05	4.27426	SRPK1
209587_at	1.00249	6.45149	6.40052	2.61e-07	4.96e-06	6.74869	PITX1
223096_at	1.00205	10.9231	6.83595	7.22e-08	1.81e-06	8.01373	NOP58
219038_at	1.00178	6.96265	4.60901	5.49e-05	0.000390801	1.513	MORC4
202309_at	1.00153	9.38455	4.79917	3.12e-05	0.000246194	2.06101	MTHFD1
205324_s_at	1.00115	8.17085	5.20896	9.2e-06	8.87e-05	3.25395	FTSJ1
225040_s_at	1.00106	9.3933	6.1414	5.64e-07	9.23e-06	5.9907	RPE
